# Supplementary material for: Deconvolution of conformational exchange from Raman spectra of aqueous RNA nucleosides
Source: Commun Chem. 2020 May 6;3:56. doi: 10.1038/s42004-020-0298-x (PMC9814580; doi:10.1038/s42004-020-0298-x)
Supplement: Supplementary file 4 — Supplementary Data 2 [file 42004_2020_298_MOESM4_ESM.txt]

/*
Copyright (c) 2020 Andrew Almond & Alex L. Wilson

Permission is hereby granted, free of charge, to any person obtaining a copy
of this software and associated documentation files (the "Software"), to deal
in the Software without restriction, including without limitation the rights
to use, copy, modify, merge, publish, distribute, sublicense, and/or sell
copies of the Software, and to permit persons to whom the Software is
furnished to do so, subject to the following conditions:

The above copyright notice and this permission notice shall be included in all
copies or substantial portions of the Software.

THE SOFTWARE IS PROVIDED "AS IS", WITHOUT WARRANTY OF ANY KIND, EXPRESS OR
IMPLIED, INCLUDING BUT NOT LIMITED TO THE WARRANTIES OF MERCHANTABILITY,
FITNESS FOR A PARTICULAR PURPOSE AND NONINFRINGEMENT. IN NO EVENT SHALL THE
AUTHORS OR COPYRIGHT HOLDERS BE LIABLE FOR ANY CLAIM, DAMAGES OR OTHER
LIABILITY, WHETHER IN AN ACTION OF CONTRACT, TORT OR OTHERWISE, ARISING FROM,
OUT OF OR IN CONNECTION WITH THE SOFTWARE OR THE USE OR OTHER DEALINGS IN THE
SOFTWARE.
*/

#include <iostream>
#include <math.h>
#include <fstream>
#include <sstream>
#include <string>
#include <random>

class Peak {
public:
  Peak() : i(1.0), w(0), lambda(5.0), alpha(1.0), iscale(1.0), wscale(1.0) {};

  float getFrequency() {
    return w*wscale;
  }
  void setFrequency(float w_in) {
    w = w_in;
  }
  float getIntensity() {
    return i*iscale;
  }
  void setIntensity(float i_in) {
    i = i_in;
  }
  // Set the frequency first
  void setActivity(float a_in, float laser_w) {
    float laser_wavenum = 1e7/laser_w;
    // kT/hc is 200 in cm-1 at 298K
    i = (laser_wavenum-w)*(laser_wavenum-w)*(laser_wavenum-w)*(laser_wavenum-w)*a_in/(w*(1-exp(-5e-3*w)));
  }
  
private:
  float i;
  float w;
public:
  float lambda;
  float alpha;
  float iscale;
  float wscale;
};

class Line {
public:
  Line() {};
  Peak& getPeak() {
    return thisPeak;
  }
  float getIntensity(float nu) {
    return voigt(nu);
  }
private:
  float lorentzian(float nu) {
    const float t = 0.25*thisPeak.lambda*thisPeak.lambda;
    return thisPeak.getIntensity()*t/((nu-thisPeak.getFrequency())*(nu-thisPeak.getFrequency())+t);
  }

  float gaussian(float nu) {
    const float sigma2 = thisPeak.lambda*thisPeak.lambda/(8*log(2));
    return thisPeak.getIntensity()*exp(-0.5*((nu-thisPeak.getFrequency())*(nu-thisPeak.getFrequency())/sigma2));
  }
  float voigt(float nu) {
    // From :  Theor Chem Acc 2007 117:283-290
    const float fwhm_sq = thisPeak.lambda*thisPeak.lambda;
    float g_comp = (1.0-thisPeak.alpha)*exp(-(nu-thisPeak.getFrequency())*(nu-thisPeak.getFrequency())/fwhm_sq)/(thisPeak.lambda*sqrt(M_PI));
    float l_comp = thisPeak.alpha*thisPeak.lambda/(2.0*M_PI*(((nu-thisPeak.getFrequency())*(nu-thisPeak.getFrequency()))+0.25*fwhm_sq));
    return thisPeak.getIntensity()*(g_comp+l_comp);
  }
  Peak thisPeak;
    
};

class Spectrum {
public:
  Spectrum() : numberOfLines(0) {
    // Maximum number of lines 1000
    lines = new Line[1000];
  };
  ~Spectrum() {
    delete[] lines;
    lines = NULL;
  }
  
  void readPredictions(std::string filename) {
    std::ifstream in_file(filename);
    int c(0);
    while (in_file.good()) {
      float w,i;
      in_file >> w >> i;
      if (in_file.good()) {
	lines[c].getPeak().setFrequency(w);
	lines[c].getPeak().setIntensity(i);
	c++;
      }
    }
    in_file.close();
    numberOfLines = c;
  }

  void readActivityPredictions(std::string filename, float laser_wavelength_nm) {
    std::ifstream in_file(filename);
    int c(0);
    while (in_file.good()) {
      float w,a;
      in_file >> w >> a;
      if (in_file.good()) {
	lines[c].getPeak().setFrequency(w);
	lines[c].getPeak().setActivity(a,laser_wavelength_nm);
	c++;
      }
    }
    in_file.close();
    numberOfLines = c;
  }

  void setLine(int line_no, float frequency, float activity, float laser_wavelength_nm) {
    // First line is line # 1
    lines[line_no-1].getPeak().setFrequency(frequency);
    lines[line_no-1].getPeak().setActivity(activity, laser_wavelength_nm);
    if (line_no>numberOfLines) {
      numberOfLines=line_no;
    }
  }
  
  void makePredictions(float* spectralData,float* nu_values, int number_of_values) {
    for (int i=0;i<number_of_values;i++) {
      spectralData[i]=0;
      float nu(nu_values[i]);
      for (int j=0;j<numberOfLines;j++) {
	spectralData[i]+=lines[j].getIntensity(nu);
      }
    }
  }

  void setLineWidth(float lw) {
    for (int j=0;j<numberOfLines;j++) {
      lines[j].getPeak().lambda=lw;
    }
  }

  void setFrequencyScale(float scale) {
    for (int j=0;j<numberOfLines;j++) {
      lines[j].getPeak().wscale = scale;
    }
  }

  void setIntensityScale(float scale) {
    for (int j=0;j<numberOfLines;j++) {
      lines[j].getPeak().iscale = scale;
    }
  }

  void setAlpha(float alpha) {
    for (int j=0;j<numberOfLines;j++) {
      lines[j].getPeak().alpha = alpha;
    }
  }
  
  float getMaxIntensity() {
    float max_intensity(0);
    for (int j=0;j<numberOfLines;j++) {
      if (max_intensity<lines[j].getPeak().getIntensity()) {
	max_intensity=lines[j].getPeak().getIntensity();
      }
    }
    return max_intensity;
  }
private:
  Line* lines;
  int numberOfLines;
  
};


// This reads raw output files from Gaussian09
// with the freq=raman keyword

class GaussianReader {
public:
  GaussianReader(Spectrum& s) : spectrum(s) {};
  void readLogFile(std::string filename) {
    std::ifstream in_file(filename);
    int line_no(1);
    float w1(0),w2(0),w3(0);
    while (true) {
      std::string line;
      std::getline(in_file,line);
      if (in_file.eof()) {
	break;
      }

      if (line.find("Frequencies")!=std::string::npos) {
	std::string parse = line.substr(15,-1);
	std::stringstream ss(parse);
	ss >> w1 >> w2 >> w3;
      }

      if (line.find("Raman Activ")!=std::string::npos) {
	std::string parse = line.substr(15,-1);
	std::stringstream ss(parse);
	float a1,a2,a3;
	ss >> a1 >> a2 >> a3;
  
	if ((w1>500) && (w1<1700)) {
	  spectrum.setLine(line_no, w1, a1, 532);
	  line_no++;
	}

	if ((w2>500) && (w2<1700)) {
	  spectrum.setLine(line_no, w2, a2, 532);
	  line_no++;
	}
	if ((w3>500) && (w3<1700)) {
	  spectrum.setLine(line_no, w3, a3, 532);
	  line_no++;
	}
	w1=0;
	w2=0;
	w3=0;
      }

    }
    in_file.close();
  }
private:
  Spectrum& spectrum;
};

class Experiment {
public:
  Experiment() : number_of_values(0) {
    datastore = new float[1000];
    nu_values = new float[1000];
  };
  ~Experiment() {
    delete[] datastore;
    delete[] nu_values;
  }
  void readExperiment(std::string filename) {
    // Read data into array
    std::ifstream in_file (filename);
    int c(0);
    while (in_file.good()) {
      float f1,e;
      in_file >> f1 >> e;
      if (in_file.good() && (f1>=600) && (f1<1600)) {
	nu_values[c]=f1;
	datastore[c]=e;
	c++;
      }
    }
    std::cout << "#Read " << c << " experimental datapoints from : " << filename << std::endl;
    in_file.close();
    number_of_values=c;
  }

  float calcChiSq(float* compData) {
    float chi(0);
    for (int i=0;i<number_of_values;i++) {
      chi+=((compData[i]-datastore[i])*(compData[i]-datastore[i]));
    }
    return chi;
  }

  float* get_nu_values() {
    return nu_values;
  }

  int get_number_of_values() {
    return number_of_values;
  }
  
  float* getData() {
    return datastore;
  }

  float getMaxValue() {
    float max_value(9e-99);
    for (int i=0;i<number_of_values;i++) {
      if (datastore[i]>max_value) {
	max_value=datastore[i];
      }
    }
    return max_value;
  }
  
private:
  float* datastore;
  float* nu_values;
  int number_of_values;
};

class SpectralSet {
public:
  SpectralSet() : numberSpectra(0) {
    spectra = new Spectrum[2000];
  }
  
  ~SpectralSet() {
    delete[] spectra;
    spectra = NULL;
  }
  
  void initialiseSpectrum(int number, std::string filename) {
    GaussianReader gaussianreader(spectra[number-1]);
    gaussianreader.readLogFile(filename);
    std::cout << "#Read spectrum  : " << filename << " at position " << number << std::endl;
    if (numberSpectra<number) {
      numberSpectra=number;
    }
  }

  void makePredictions(float* spectralData, float* nu_values, int number_of_values) {
    float* accumulator = new float[1000];
    float* temp_data = new float[1000];

    for (int i=0;i<numberSpectra;i++) {
      if (i==0) {
	spectra[i].makePredictions(accumulator, nu_values, number_of_values);
      } else {
	spectra[i].makePredictions(temp_data, nu_values, number_of_values);
	for (int j=0;j<number_of_values;j++) {
	  accumulator[j]+=temp_data[j];
	}
      }
    }

    for (int j=0;j<1000;j++) {
      spectralData[j]=accumulator[j]/float(numberSpectra);
    }
    
    delete[] temp_data;
    delete[] accumulator;
    
  }

  void setLineWidth(float lw) {
    for (int j=0;j<numberSpectra;j++) {
      spectra[j].setLineWidth(lw);
    }
  }

  void setFrequencyScale(float scale) {
    for (int j=0;j<numberSpectra;j++) {
      spectra[j].setFrequencyScale(scale);
    }
  }

  void setIntensityScale(float scale) {
    for (int j=0;j<numberSpectra;j++) {
      spectra[j].setIntensityScale(scale);
    }
  }

  void setAlpha(float alpha) {
    for (int j=0;j<numberSpectra;j++) {
      spectra[j].setAlpha(alpha);
    }
  }

  static float normaliseIntensity(float* spectralData, int number_of_values) {
    float maxIntensity(0);
    for (int i=0;i<number_of_values;i++) {
      if (spectralData[i]>maxIntensity) {
	maxIntensity = spectralData[i];
      }
    }
    for (int i=0;i<number_of_values;i++) {
      spectralData[i]/=maxIntensity;
    }
    return maxIntensity;
  }
  
  Spectrum* spectra;
  int numberSpectra;
};

class Configuration {
public:
  Configuration(Experiment &e, SpectralSet &s) : experiment(e), spectra(s) {}
  void readConfiguration(std::string filename) {
    std::ifstream in_file (filename);
    bool read_exp(false);
    int spectrum_number(1);
    while (in_file.good()) {
      std::string read_file;
      in_file >> read_file;
      if (in_file.good()) {
	if (!read_exp) {
	  experiment.readExperiment(read_file);
	  read_exp=true;
	} else {
	  spectra.initialiseSpectrum(spectrum_number,read_file);
	  spectrum_number++;
	}
      }
    }
    in_file.close();
  }
private:
  Experiment &experiment;
  SpectralSet &spectra;
};

int main(int argc, char* argv[]) {
  if (argc!=2) {
    std::cerr << "Wrong number of parameters" << std::endl;
    return -1;
  }
  float* spectralDataPrediction = new float[1000];
  Experiment experiment;
  SpectralSet spectra;
  Configuration config(experiment, spectra);
  config.readConfiguration(argv[1]);

  std::random_device rd;
  std::mt19937 mt_rand(rd());
  std::normal_distribution<double> distribution(0,0.1);

  
  float fscale(1.0);
  float iscale(0);
  float linew(5.0);
  float alpha(1.0);
  // Set up initial iscale
  spectra.setFrequencyScale(fscale);
  spectra.setLineWidth(linew); 
  spectra.makePredictions(spectralDataPrediction, experiment.get_nu_values(), experiment.get_number_of_values());
  iscale = experiment.getMaxValue()/spectra.normaliseIntensity(spectralDataPrediction, experiment.get_number_of_values());

  // These are just to get order of magnitude
  const float i_fscale(fscale);
  const float i_iscale(iscale);
  const float i_linew(linew);
  const float i_alpha(alpha);
  
  float currChiSq = experiment.calcChiSq(spectralDataPrediction);
 
#define MAXITER 100000 
  for (int i=0;i<MAXITER;i++) {
    float oldfscale(fscale);
    //float oldlinew(linew);
    float oldiscale(iscale);
    //float oldalpha(alpha);
    float jump = sqrt(float(MAXITER-i)/MAXITER);
    fscale+=distribution(mt_rand)*i_fscale*jump;
    //linew+=distribution(mt_rand)*i_linew*jump;
    iscale+=distribution(mt_rand)*i_iscale*jump;
    //alpha+=distribution(mt_rand)*i_alpha*jump;

    if (alpha<0) {
      alpha=0;
    }
    
    spectra.setFrequencyScale(fscale);
    spectra.setLineWidth(linew);
    spectra.setIntensityScale(iscale);
    spectra.setAlpha(alpha);
    spectra.makePredictions(spectralDataPrediction, experiment.get_nu_values(), experiment.get_number_of_values());
    
    float chiSq = experiment.calcChiSq(spectralDataPrediction);
    if (chiSq<currChiSq) {
      currChiSq = chiSq;
      std::cout << "#" << i<< " " << jump << " " << fscale << " " << linew << " " << iscale << " " << alpha << " " << currChiSq <<  std::endl;
    } else {
      fscale = oldfscale;
      //linew = oldlinew;
      iscale = oldiscale;
      //alpha = oldalpha;
    }
    
  }

  std::cout << "#Best fit : " << fscale << " " << linew << " " << iscale << " " << alpha << " " << currChiSq <<  std::endl;
  spectra.setFrequencyScale(fscale);
  spectra.setLineWidth(linew);
  spectra.setIntensityScale(iscale);
  spectra.setAlpha(alpha);
  spectra.makePredictions(spectralDataPrediction, experiment.get_nu_values(), experiment.get_number_of_values());
  
  for (int i=0;i<experiment.get_number_of_values();i++) {
    float nu(experiment.get_nu_values()[i]);
    std::cout << nu << "\t" << experiment.getData()[i] << "\t" << spectralDataPrediction[i] << std::endl;
  }

  delete[] spectralDataPrediction;
}
